# Supplementary material for: Genome-Wide Identification of Polycomb Target Genes Reveals a Functional Association of Pho with Scm in Bombyx mori
Source: PLoS One. 2012 Apr 2;7(4):e34330. doi: 10.1371/journal.pone.0034330 (PMC3317521; doi:10.1371/journal.pone.0034330)
Supplement: Table S1 — List of common targets up-regulated by BmSce, BmEsc, and BmPho. (XLS) [file pone.0034330.s006.xls]

## Sheet: BmSCE=BmESC=BmPHO
Supplemental Table 1
Probe	SilkDB ID	Gene annotation	Genome position	Chromosome
sw07845	BGIBMGA000699	growth factor receptor-bound protein	nscaf1690:5115125..5131329 (+ strand)	1
sw11102	BGIBMGA000588	Unknown	nscaf1690:1088029..1091916 (- strand)	1
sw20240	BGIBMGA009761	eukaryotic translation initiation factor 3	nscaf2964:2303977..2304507 (+ strand)	2
sw20349	BGIBMGA009794	aspartyl-tRNA synthetase	nscaf2964:3916182..3928378 (+ strand)	2
sw12755	BGIBMGA009101	CG13868	nscaf2931:1217210..1224911 (+ strand)	3
sw06703	BGIBMGA009027	sex-specific storage-protein 2	nscaf2930:4729291..4734037 (+ strand)	3
sw08248	BGIBMGA006133	growth factor independence	nscaf2847:3103919..3105152 (+ strand)	4
sw09668	BGIBMGA003014	Cytochrome b5	nscaf2589:4013588..4014470 (- strand)	4
sw21278	BGIBMGA006037	eIF 2a kinase	nscaf2847:1501994..1504203 (- strand)	4
sw08911	BGIBMGA013542	Unknown	nscaf3076:42076..44639 (- strand)	5
sw13074	BGIBMGA003719	CG10200	nscaf2674:6049721..6055787 (+ strand)	5
sw00332	BGIBMGA002635	sugar transporter	nscaf2529:458944..465247 (- strand)	5
sw06274	BGIBMGA005353	exonuclease GOR	nscaf2828:2547879..2549076 (- strand)	8
sw15495	BGIBMGA012454	CG14515	nscaf3045:2195475..2198828 (- strand)	9
sw11611	BGIBMGA008092	fkhr	nscaf2890:1061077..1066205 (- strand)	9
sw14402	BGIBMGA008050	transgelin	nscaf2889:683873..684436 (+ strand)	9
sw11067	BGIBMGA006839	nuclear hormone receptor E75B	nscaf2859:19878..25368 (- strand)	10
sw11229	BGIBMGA002934	Unknown	nscaf2575:3997003..3997326 (+ strand)	10
sw21987	BGIBMGA011993	GTP binding protein	nscaf3032:1980716..1991301 (+ strand)	11
sw17602	BGIBMGA009479	RNA exonuclease 1-like protein	nscaf2953:445422..446159 (- strand)	14
sw14054	BGIBMGA007807	rhomboid-7	nscaf2888:1605700..1607760 (+ strand)	15
sw08125	BGIBMGA003352	Unknown	nscaf2655:918192..918886 (- strand)	15
sw18996	BGIBMGA013087	CG11679	nscaf3058:8262455..8276188 (+ strand)	16
sw18280	BGIBMGA013223	nuclear pore complex protein Nup88	nscaf3063:1188237..1193004 (+ strand)	16
sw01786	BGIBMGA004003	putative cuticle protein CPH38	nscaf2767:2903059..2903619 (- strand)	19
sw12918	BGIBMGA001865	UDP-glucose 4-epimerase	nscaf2204:2862330..2867666 (- strand)	19
sw19873	BGIBMGA004277	mitochondrial phosphoenolpyruvate carboxykinase isoform 1	nscaf2789:1157957..1172461 (- strand)	20
sw12629	BGIBMGA004328	endog	nscaf2789:517665..520440 (+ strand)	20
sw22433	BGIBMGA007208	microtubule-associated protein	nscaf2868:1034943..1057685 (+ strand)	21
sw18275	BGIBMGA000236	acyl-coa dehydrogenase	nscaf1681:4709462..4719575 (- strand)	22
sw11016	BGIBMGA011521	asparagine synthetase	nscaf3027:608541..616427 (+ strand)	23
sw22969	BGIBMGA011427	Unknown	nscaf3027:4988665..4990975 (- strand)	23
sw19556	BGIBMGA011163	endonuclease-reverse transcriptase	nscaf3022:1362619..1366122 (+ strand)	23
sw06810	BGIBMGA008146	insulin-related peptide binding protein	nscaf2891:917171..922889 (- strand)	24
sw11898	BGIBMGA002265	F-actin bundling protein	nscaf2330:1472260..1477701 (- strand)	26
