# Supplementary material for: Genome-Wide Identification of Polycomb Target Genes Reveals a Functional Association of Pho with Scm in Bombyx mori
Source: PLoS One. 2012 Apr 2;7(4):e34330. doi: 10.1371/journal.pone.0034330 (PMC3317521; doi:10.1371/journal.pone.0034330)
Supplement: Table S3 — List of common targets up-regulated by BmPho, and BmScm. (XLS) [file pone.0034330.s008.xls]

## Sheet: BmPHO=BmSCM
Supplemental Table 3
Probe	SilkDB ID	Gene annotation	Genome position	Chromosome
sw05837	BGIBMGA000699	Growth factor receptor-bound protein	nscaf1690:5115125..5131329 (+ strand)	1
sw11102	BGIBMGA000588	Unknown	nscaf1690:1088029..1091916 (- strand)	1
sw12041	BGIBMGA000542	ATPase family AAA domain-containing protein	nscaf1690:4333348..4338870 (- strand)	1
sw01723	BGIBMGA000533	D-glucarate dehydratase	nscaf1690:4823604..4825453 (- strand)	1
sw12745	BGIBMGA012326	Unknown	nscaf3040:1795335..1797309 (+ strand)	1
sw06196	BGIBMGA003897	e3 ubiquitin-protein ligase UHRF1-like isoform 4	nscaf2734:1217763..1234891 (+ strand)	1
sw11804	BGIBMGA012331	PERQ amino acid-rich with GYF domain-containing protein 2	nscaf3040:2046198..2055284 (+ strand)	1
sw08321	BGIBMGA002004	ATP-binding cassette sub-family F member 2	nscaf2210:4610405..4619608 (- strand)	1
sw07915	BGIBMGA000548	CG10338	nscaf1690:3780801..3788061 (- strand)	1
sw05529	BGIBMGA003860	Tumor suppressor candidate 4	nscaf2734:1006942..1012922 (- strand)	1
sw18092	BGIBMGA000600	phospholipase C gamma	nscaf1690:555913..571792 (- strand)	1
sw06089	BGIBMGA000540	ecotropic viral integration site	nscaf1690:4363626..4383873 (- strand)	1
sw14171	BGIBMGA002031	Unknown	nscaf2210:1716232..1718580 (- strand)	1
sw09929	BGIBMGA012327	CG11122	nscaf3040:1807428..1820544 (+ strand)	1
sw17936	BGIBMGA000672	citrate synthase	nscaf1690:3762349..3777359 (+ strand)	1
sw15237	BGIBMGA000714	pathetic	nscaf1690:5980572..5987034 (+ strand)	1
sw17606	BGIBMGA000509	Polyhomeotic-like protein	nscaf1690:6182013..6210424 (- strand)	1
sw15697	BGIBMGA000537	Unknown	nscaf1690:4658218..4665015 (- strand)	1
sw20240	BGIBMGA009761	eukaryotic translation initiation factor 3	nscaf2964:2303977..2304507 (+ strand)	2
sw12904	BGIBMGA009793	Unknown	nscaf2964:3897297..3903551 (+ strand)	2
sw12033	BGIBMGA003239	Unknown	nscaf2623:351213..354533 (- strand)	2
sw09509	BGIBMGA009655	transcription factor CP2	nscaf2964:3486945..3489644 (- strand)	2
sw19219	BGIBMGA009754	CG5639	nscaf2964:1688740..1695275 (+ strand)	2
sw06268	BGIBMGA003283	zinc finger protein	nscaf2623:1538773..1541008 (+ strand)	2
sw17605	BGIBMGA009101	CG13868	nscaf2931:1217210..1224911 (+ strand)	3
sw06703	BGIBMGA009027	sex-specific storage-protein 2	nscaf2930:4729291..4734037 (+ strand)	3
sw14162	BGIBMGA008904	N-acetylgalactosaminyltransferase	nscaf2930:2303442..2333871 (- strand)	3
sw11127	BGIBMGA008929	DNA-dependent RNA polymerase	nscaf2930:826667..847073 (- strand)	3
sw00125	BGIBMGA009003	Protein split ends	nscaf2930:3446818..3468207 (+ strand)	3
sw06118	BGIBMGA008819	Unknown	nscaf2925:14735..15001 (- strand)	3
sw03742	BGIBMGA007424	amidase	nscaf2883:1800620..1807703 (+ strand)	3
sw16515	BGIBMGA007401	Nucleolar pre-ribosomal-associated protein 1	nscaf2883:1091651..1099492 (+ strand)	3
sw03733	BGIBMGA008849	G-protein coupled receptor 158	nscaf2930:5851561..5869256 (- strand)	3
sw07326	BGIBMGA008882	CG3625	nscaf2930:3709541..3726522 (- strand)	3
sw20004	BGIBMGA008902	short-chain dehydrogenase	nscaf2930:2396813..2403274 (- strand)	3
sw14315	BGIBMGA008880	actin-related protein 5	nscaf2930:3764878..3775222 (- strand)	3
sw08248	BGIBMGA006133	growth factor independence	nscaf2847:3103919..3105152 (+ strand)	4
sw09668	BGIBMGA003014	Cytochrome b5	nscaf2589:4013588..4014470 (- strand)	4
sw01913	BGIBMGA003021	unzipped	nscaf2589:3828751..3830244 (- strand)	4
sw11437	BGIBMGA003210	Yokozuna	nscaf2589:6340171..6342603 (+ strand)	4
sw13053	BGIBMGA006134	bap28	nscaf2847:3257522..3265364 (+ strand)	4
sw10673	BGIBMGA003040	Tigger transposable element-derived protein 1	nscaf2589:2836462..2836938 (- strand)	4
sw14475	BGIBMGA006132	growth factor independent 1 transcription repressor	nscaf2847:3070638..3073646 (+ strand)	4
sw13752	BGIBMGA003185	CG2225	nscaf2589:5204284..5218350 (+ strand)	4
sw14809	BGIBMGA003200	Unknown	nscaf2589:5830224..5836456 (+ strand)	4
sw18459	BGIBMGA006039	Nuclear factor of activated T-cells 5	nscaf2847:1215376..1228476 (- strand)	4
sw18876	BGIBMGA006091	hemokine-like factor superfamily 4	nscaf2847:432964..437628 (+ strand)	4
sw20019	BGIBMGA006207	cation proton antiporter	nscaf2847:7901621..7913614 (+ strand)	4
sw05445	BGIBMGA005950	MOG interacting and ectopic P-granules protein 1	nscaf2847:7194291..7216939 (- strand)	4
sw07811	BGIBMGA003167	Unknown	nscaf2589:4482712..4488930 (+ strand)	4
sw12513	BGIBMGA003789	dreadlocks	nscaf2681:816340..820598 (+ strand)	4
sw08911	BGIBMGA013542	Unknown	nscaf3076:42076..44639 (- strand)	5
sw13074	BGIBMGA003719	CG10200	nscaf2674:6049721..6055787 (+ strand)	5
sw00332	BGIBMGA002635	sugar transporter	nscaf2529:458944..465247 (- strand)	5
sw18573	BGIBMGA002662	lipophorin receptor	nscaf2529:803327..808262 (+ strand)	5
sw16651	BGIBMGA003704	heat shock transcription factor	nscaf2674:5477733..5485252 (+ strand)	5
sw22703	BGIBMGA002574	acyl-CoA oxidase	nscaf2529:4958975..4969565 (- strand)	5
sw03800	BGIBMGA013545	19.8 kDa small heat shock protein	nscaf3076:59355..59858 (+ strand)	5
sw15810	BGIBMGA003469	poly A binding protein	nscaf2674:6455507..6460005 (- strand)	5
sw08046	BGIBMGA003752	Rab11 interacting protein	nscaf2674:8066275..8066790 (+ strand)	5
sw20978	BGIBMGA003541	Unknown	nscaf2674:2545684..2547928 (- strand)	5
sw10534	BGIBMGA003525	CG9088	nscaf2674:3466331..3477652 (- strand)	5
sw09725	BGIBMGA006426	modifier of mdg4	nscaf2853:890864..893024 (- strand)	6
sw05758	BGIBMGA006384	abdominal-B	nscaf2853:3732255..3733351 (- strand)	6
sw11294	BGIBMGA006361	Unknown	nscaf2853:5466509..5467024 (- strand)	6
sw15828	BGIBMGA006540	adenylate cyclase	nscaf2853:6867576..6879397 (+ strand)	6
sw17421	BGIBMGA006461	darkener of apricot	nscaf2853:1083078..1101606 (+ strand)	6
sw18575	BGIBMGA006415	chorion b-ZIP transcription factor	nscaf2853:1234894..1237080 (- strand)	6
sw17805	BGIBMGA002739	nuecin	nscaf2556:347103..347915 (- strand)	6
sw10725	BGIBMGA006378	steamer duck (stck)	nscaf2853:4169337..4175185 (- strand)	6
sw15797	BGIBMGA006374	RUN and FYVE domain-containing protein	nscaf2853:4284560..4302000 (- strand)	6
sw14974	BGIBMGA010221	trithorax	nscaf2986:2475777..2498673 (+ strand)	7
sw14313	BGIBMGA008688	cyclin J	nscaf2912:278564..284553 (- strand)	7
sw10322	BGIBMGA010108	CDC42 small effector 2-like protein	nscaf2986:5194421..5194579 (- strand)	7
sw19377	BGIBMGA010058	Unknown	nscaf2983:660903..662625 (+ strand)	7
sw09642	BGIBMGA008722	adipokinetic hormone prepropeptide	nscaf2912:1037185..1037959 (+ strand)	7
sw19760	BGIBMGA009997	CG32694	nscaf2981:42405..46409 (+ strand)	7
sw06274	BGIBMGA005353	exonuclease GOR	nscaf2828:2547879..2549076 (- strand)	8
sw11135	BGIBMGA009881	Formin-like protein 2	nscaf2970:663024..690240 (+ strand)	8
sw08242	BGIBMGA005428	Unknown	nscaf2828:1022405..1028848 (+ strand)	8
sw21247	BGIBMGA005338	CG11070	nscaf2828:3535525..3549438 (- strand)	8
sw19878	BGIBMGA005522	Transcription elongation factor SPT6	nscaf2828:5963357..5975858 (+ strand)	8
sw03476	BGIBMGA005305	zinc finger protein	nscaf2828:5166531..5175061 (- strand)	8
sw10704	BGIBMGA014241	death-associated LIM only protein DALP	nscaf98:847361..863204 (- strand)	8
sw07954	BGIBMGA005479	moladietz	nscaf2828:4257238..4263286 (+ strand)	8
sw12234	BGIBMGA009858	Choline transporter-like protein 1	nscaf2970:776985..793634 (- strand)	8
sw12213	BGIBMGA009854	CCR4-NOT transcription complex subunit	nscaf2970:954116..972302 (- strand)	8
sw11122	BGIBMGA005472	pyridoxal kinase	nscaf2828:3863864..3871593 (+ strand)	8
sw12233	BGIBMGA005309	Unknown	nscaf2828:4904798..4905226 (- strand)	8
sw15256	BGIBMGA009844	amyloid beta precursor protein binding protein 2	nscaf2970:1506880..1519115 (- strand)	8
sw05975	BGIBMGA009945	zinc finger protein	nscaf2971:408823..422635 (+ strand)	8
sw15495	BGIBMGA012454	CG14515	nscaf3045:2195475..2198828 (- strand)	9
sw18342	BGIBMGA002412	CG14073	nscaf2511:2522026..2529880 (- strand)	9
sw09180	BGIBMGA002443	leucine-rich repeat-containing protein C10orf11	nscaf2511:567484..574600 (- strand)	9
sw14577	BGIBMGA002376	3-hydroxyisobutyryl-coenzyme A hydrolase	nscaf2511:5661585..5664133 (- strand)	9
sw17786	BGIBMGA002402	sorting nexin 4	nscaf2511:2871540..2879682 (- strand)	9
sw12575	BGIBMGA012502	sodium/solute symporter	nscaf3045:1250904..1259496 (+ strand)	9
sw13583	BGIBMGA002456	CD2-associated protein (Mesenchym-to-epithelium transition protein with SH3 domains 1)	nscaf2511:524215..559279 (+ strand)	9
sw09818	BGIBMGA008092	Forkhead box protein O	nscaf2890:1061077..1066205 (- strand)	9
sw11067	BGIBMGA006839	nuclear hormone receptor E75B	nscaf2859:19878..25368 (- strand)	10
sw11229	BGIBMGA002934	Unknown	nscaf2575:3997003..3997326 (+ strand)	10
sw06631	BGIBMGA006816	carbamoyl-phosphate synthase large chain	nscaf2859:1241784..1253180 (- strand)	10
sw09197	BGIBMGA006613	cellulosome anchoring protein, cohesin region	nscaf2855:4032263..4046226 (- strand)	10
sw16436	BGIBMGA006921	PIH1 domain-containing protein 1	nscaf2860:401289..405543 (- strand)	10
sw21244	BGIBMGA006792	MICAL-like protein	nscaf2855:7259974..7270422 (+ strand)	10
sw14394	BGIBMGA006744	Unknown	nscaf2855:4770996..4771172 (+ strand)	10
sw13134	BGIBMGA002930	Kelch repeat domain-containing protein KIAA0265-like protein	nscaf2575:3874774..3885992 (+ strand)	10
sw12493	BGIBMGA006595	Unknown	nscaf2855:4880932..4882628 (- strand)	10
sw19444	BGIBMGA006614	cornetto	nscaf2855:3938284..3950458 (- strand)	10
sw09265	BGIBMGA006906	Sorting nexin-13 (RGS domain- and PHOX domain-containing protein)	nscaf2860:1857604..1879566 (- strand)	10
sw16348	BGIBMGA006809	Unknown	nscaf2859:1454048..1465713 (- strand)	10
sw10882	BGIBMGA002800	guanine nucleotide exchange factor	nscaf2575:2001223..2003906 (- strand)	10
sw03743	BGIBMGA006590	syntaxin	nscaf2855:4978305..4991554 (- strand)	10
sw04815	BGIBMGA006818	Enhancer of bithorax	nscaf2859:1076743..1102363 (- strand)	10
sw14332	BGIBMGA006865	cAMP responsive element binding protein	nscaf2859:1056433..1064470 (+ strand)	10
sw11219	BGIBMGA006763	Subtilisin-like serine protease	nscaf2855:5612764..5623050 (+ strand)	10
sw12488	BGIBMGA006623	immulectin	nscaf2855:3449713..3470476 (- strand)	10
sw21987	BGIBMGA011993	GTP binding protein	nscaf3032:1980716..1991301 (+ strand)	11
sw15458	BGIBMGA011631	Ubiquitin carboxyl-terminal hydrolase 10	nscaf3031:3669524..3676226 (- strand)	11
sw13703	BGIBMGA011883	Unknown	nscaf3031:6131811..6135842 (+ strand)	11
sw22828	BGIBMGA011902	cell division cycle 25	nscaf3032:1867125..1872210 (- strand)	11
sw05897	BGIBMGA004666	small GTP-binding protein Rab10	nscaf2810:350941..354472 (+ strand)	11
sw15946	BGIBMGA011695	Nucleoprotein TPR	nscaf3031:1261078..1273494 (- strand)	11
sw18285	BGIBMGA012058	NF-kappa-B inhibitor-like protein 2	nscaf3034:1877501..1895564 (- strand)	11
sw15841	BGIBMGA012052	zinc finger protein	nscaf3034:2421318..2424055 (- strand)	11
sw01126	BGIBMGA012108	PRIP-interacting protein PIPMT	nscaf3034:2982970..2992872 (+ strand)	11
sw11620	BGIBMGA011627	outer membrane efflux protein	nscaf3031:4004117..4005237 (- strand)	11
sw16320	BGIBMGA011849	taurine transporter	nscaf3031:3657154..3660599 (+ strand)	11
sw18321	BGIBMGA001639	X-prolyl aminopeptidase 1	nscaf2176:2912485..2931132 (- strand)	11
sw19637	BGIBMGA014357	Yokozuna	scaffold316:444246..447109 (- strand)	11
sw17845	BGIBMGA001776	helentron 4 helitron-like transposon replicase/helicase/endonuclease	nscaf2176:1963616..1972087 (+ strand)	11
sw01632	BGIBMGA001810	Oxysterol-binding protein-related protein 8	nscaf2176:3137537..3148754 (+ strand)	11
sw19309	BGIBMGA001804	zinc finger protein 236	nscaf2176:3012742..3032260 (+ strand)	11
sw00235	BGIBMGA011670	Unknown	nscaf3031:2064508..2064723 (- strand)	11
sw05110	BGIBMGA001654	zinc finger protein	nscaf2176:2309732..2317093 (- strand)	11
sw18938	BGIBMGA001737	ring finger protein 220	nscaf2176:695487..703957 (+ strand)	11
sw22606	BGIBMGA011729	putative cuticle protein	nscaf3031:572172..572585 (- strand)	11
sw09832	BGIBMGA012037	CG33217	nscaf3034:3540854..3557626 (- strand)	11
sw19022	BGIBMGA001735	polyA-binding protein interacting protein	nscaf2176:658422..665968 (+ strand)	11
sw15759	BGIBMGA011886	Peroxidase precursor	nscaf3032:2237712..2250062 (- strand)	11
sw18406	BGIBMGA005190	CG4644	nscaf2825:400971..431687 (- strand)	12
sw12816	BGIBMGA010330	ATP-binding cassette sub-family C member 1	nscaf2990:44879..78780 (- strand)	12
sw20789	BGIBMGA005220	neuroendocrine protein 7b2	nscaf2826:347734..350637 (- strand)	12
sw16307	BGIBMGA010371	blue cheese	nscaf2993:7444097..7445828 (- strand)	12
sw18554	BGIBMGA010574	Bombyx mori Bm8 interacting protein	nscaf2993:7302298..7309947 (+ strand)	12
sw02286	BGIBMGA010463	wd-repeat protein	nscaf2993:1049853..1068183 (- strand)	12
sw04001	BGIBMGA005868	sphingosine-1-phosphate phosphohydrolase	nscaf2839:409895..414669 (+ strand)	12
sw14330	BGIBMGA010566	prolyl 4-hydroxylase alpha subunit	nscaf2993:6528464..6544796 (+ strand)	12
sw13468	BGIBMGA010365	acyl-CoA delta-9 desaturase	nscaf2993:7930909..7934254 (- strand)	12
sw14648	BGIBMGA010419	BmP109	nscaf2993:3822550..3839779 (- strand)	12
sw14777	BGIBMGA010673	DEAD box ATP-dependent RNA helicase	nscaf2998:1072498..1074079 (+ strand)	12
sw06109	BGIBMGA010317	zinc finger protein	nscaf2990:841824..846484 (- strand)	12
sw20448	BGIBMGA010298	lethal(2)denticleless	nscaf2987:485419..491434 (- strand)	12
sw14764	BGIBMGA010383	kinesin-related protein	nscaf2993:6739652..6746893 (- strand)	12
sw12042	BGIBMGA010596	Histone demethylase JARID1A	nscaf2995:207697..210138 (+ strand)	12
sw18693	BGIBMGA010670	U1 small nuclear ribonucleoprotein	nscaf2998:939222..964396 (+ strand)	12
sw09902	BGIBMGA010364	Viral A-type inclusion protein repeat containing protein	nscaf2993:7956171..7960108 (- strand)	12
sw01350	BGIBMGA010538	bicoid stability factor	nscaf2993:3651803..3677579 (+ strand)	12
sw09471	BGIBMGA001048	low-density lipoprotein receptor	nscaf1898:2542522..2565541 (- strand)	13
sw21974	BGIBMGA000957	Unknown	nscaf1898:8530971..8558178 (- strand)	13
sw17922	BGIBMGA001013	cAMP-dependent protein kinase catalytic subunit or testis-specific serine/threonine kinase	nscaf1898:5578159..5581903 (- strand)	13
sw11447	BGIBMGA000894	Golgin subfamily A member 4	nscaf1898:11237018..11247890 (- strand)	13
sw16243	BGIBMGA001028	Tetratricopeptide repeat protein 17	nscaf1898:4484064..4493344 (- strand)	13
sw13655	BGIBMGA001271	Myosin-3	nscaf1898:12765851..12772186 (+ strand)	13
sw11703	BGIBMGA000854	GDP-fucose transporter	nscaf1898:14346528..14349944 (- strand)	13
sw03751	BGIBMGA000946	nucleotide excision repair protein	nscaf1898:8954543..8963411 (- strand)	13
sw09199	BGIBMGA000902	Unknown	nscaf1898:10978274..10978703 (- strand)	13
sw02083	BGIBMGA000838	forkhead domain 3F	nscaf1898:16125821..16137077 (- strand)	13
sw08712	BGIBMGA000890	Sorting nexin-25	nscaf1898:11435099..11446176 (- strand)	13
sw18202	BGIBMGA000911	dynein, cytoplasmic, heavy polypeptide 2	nscaf1898:10721472..10727508 (- strand)	13
sw05054	BGIBMGA001183	PDGF/VEGF receptor	nscaf1898:7885554..7904325 (+ strand)	13
sw17602	BGIBMGA009479	RNA exonuclease 1-like protein	nscaf2953:445422..446159 (- strand)	14
sw22765	BGIBMGA009389	Unknown	nscaf2950:233..5128 (- strand)	14
sw11983	BGIBMGA009240	Nat1	nscaf2943:911021..919850 (- strand)	14
sw19793	BGIBMGA009248	T-complex protein 11-like protein 1	nscaf2943:376131..383456 (- strand)	14
sw13425	BGIBMGA009304	Unknown	nscaf2948:2781392..2783230 (- strand)	14
sw03925	BGIBMGA009338	integral membrane protein family I	nscaf2948:637009..646690 (- strand)	14
sw11338	BGIBMGA009280	membrane traffic protein	nscaf2943:2036017..2041972 (+ strand)	14
sw09316	BGIBMGA009254	Stromal interaction molecule homolog precursor isoform 1	nscaf2943:308878..317991 (+ strand)	14
sw14054	BGIBMGA007807	rhomboid-7	nscaf2888:1605700..1607760 (+ strand)	15
sw08125	BGIBMGA003352	Unknown	nscaf2655:918192..918886 (- strand)	15
sw14733	BGIBMGA003361	Karyopherin beta 3 or Importin-5	nscaf2655:558477..567518 (- strand)	15
sw15464	BGIBMGA007885	synaptic ras gtpase activating protein, syngap	nscaf2888:4749265..4769702 (+ strand)	15
sw20454	BGIBMGA007507	Ubiquitin thioesterase FAF-X	nscaf2887:1296843..1323702 (- strand)	15
sw00762	BGIBMGA003435	GC-rich sequence DNA-binding factor	nscaf2655:3153388..3159995 (+ strand)	15
sw05704	BGIBMGA007715	leucine rich repeat and sterile alpha motif containing 1	nscaf2888:2144230..2146350 (- strand)	15
sw07148	BGIBMGA007513	CG11856	nscaf2887:1117712..1132009 (- strand)	15
sw11184	BGIBMGA007794	Potassium voltage-gated channel subfamily H member 7	nscaf2888:1085031..1101137 (+ strand)	15
sw13564	BGIBMGA007816	RAW	nscaf2888:1824958..1843946 (+ strand)	15
sw11462	BGIBMGA007759	Regulatory factor X domain-containing protein 2	nscaf2888:352762..355743 (- strand)	15
sw01618	BGIBMGA003317	cation-transporting atpase	nscaf2655:2696628..2714393 (- strand)	15
sw09440	BGIBMGA007515	paraflagellar rod protein	nscaf2887:1048642..1066595 (- strand)	15
sw03390	BGIBMGA007789	cryptochrome 2	nscaf2888:841705..848249 (+ strand)	15
sw13274	BGIBMGA007871	Probable ATP-dependent RNA helicase DDX31	nscaf2888:4093299..4095266 (+ strand)	15
sw18996	BGIBMGA013087	CG11679	nscaf3058:8262455..8276188 (+ strand)	16
sw07769	BGIBMGA013075	mevalonate kinase	nscaf3058:7794383..7803162 (+ strand)	16
sw10790	BGIBMGA013172	Unknown	nscaf3063:2060144..2061385 (- strand)	16
sw02084	BGIBMGA012997	glucose dehydrogenase	nscaf3058:4317900..4322277 (+ strand)	16
sw01290	BGIBMGA012869	CG32112	nscaf3058:2879784..2886133 (- strand)	16
sw06181	BGIBMGA000173	ankyrin repeat domain 27	nscaf125:156735..159498 (- strand)	17
sw10867	BGIBMGA007048	nuclear pore complex protein nup214	nscaf2865:521506..525349 (- strand)	17
sw19527	BGIBMGA007052	TBP-associated factor 1	nscaf2865:315671..350784 (- strand)	17
sw10898	BGIBMGA007094	primase polypeptide 1	nscaf2865:3221001..3221888 (+ strand)	17
sw17806	BGIBMGA005629	CG6734	nscaf2829:1619882..1643488 (+ strand)	17
sw10955	BGIBMGA000180	serine threonine-protein kinase	nscaf125:133007..152579 (+ strand)	17
sw05210	BGIBMGA000176	testis expressed gene 2	nscaf125:83137..88685 (- strand)	17
sw16070	BGIBMGA008402	Oral cancer overexpressed protein 1	nscaf2902:592615..593098 (- strand)	18
sw19976	BGIBMGA008279	midgut chymotrypsin	nscaf2901:1247739..1252312 (+ strand)	18
sw09003	BGIBMGA008459	crooked neck	nscaf2902:3518184..3520063 (+ strand)	18
sw11953	BGIBMGA008438	CagA	nscaf2902:1554963..1560146 (+ strand)	18
sw05923	BGIBMGA008495	Transmembrane protein	nscaf2902:5527952..5531925 (+ strand)	18
sw09373	BGIBMGA008447	small bristles	nscaf2902:2341235..2348410 (+ strand)	18
sw12410	BGIBMGA008339	mediator of replication checkpoint protein	nscaf2902:5789319..5792075 (- strand)	18
sw01584	BGIBMGA008448	CG15745	nscaf2902:2410598..2411623 (+ strand)	18
sw13179	BGIBMGA008337	butyrate response factor 1	nscaf2902:6010844..6011518 (- strand)	18
sw01786	BGIBMGA004003	putative cuticle protein CPH38	nscaf2767:2903059..2903619 (- strand)	19
sw12918	BGIBMGA001865	UDP-glucose 4-epimerase	nscaf2204:2862330..2867666 (- strand)	19
sw22447	BGIBMGA004061	CG30069	nscaf2767:140333..151433 (+ strand)	19
sw05365	BGIBMGA004126	Ankyrin repeat and LEM domain-containing protein 1	nscaf2767:2951441..2959419 (+ strand)	19
BGIBMGA004123	BGIBMGA004123	Unknown	nscaf2767:2850914..2851360 (+ strand)	19
sw22400	BGIBMGA004153	Copia protein	nscaf2770:1474369..1474723 (- strand)	19
sw15125	BGIBMGA004060	Unknown	nscaf2767:111348..114521 (+ strand)	19
sw22958	BGIBMGA004165	Translation elongation factor 2	nscaf2770:892882..901584 (- strand)	19
sw09198	BGIBMGA003983	Unknown	nscaf2767:3536974..3545672 (- strand)	19
sw07947	BGIBMGA003999	zinc finger protein 608	nscaf2767:2968547..2979802 (- strand)	19
BGIBMGA004007	BGIBMGA004007	putative cuticle protein CPH37	nscaf2767:2831249..2831842 (- strand)	19
sw17543	BGIBMGA012626	ribosomal protein S9	nscaf3052:1214414..1216560 (+ strand)	19
sw19873	BGIBMGA004277	mitochondrial phosphoenolpyruvate carboxykinase isoform 1	nscaf2789:1157957..1172461 (- strand)	20
sw13773	BGIBMGA004306	Unknown	nscaf2789:466013..473426 (- strand)	20
sw12495	BGIBMGA009137	Oxysterol binding protein-related protein 6	nscaf2937:398697..441586 (- strand)	20
sw19964	BGIBMGA004337	CG8243	nscaf2789:1117678..1129224 (+ strand)	20
sw11956	BGIBMGA004343	death-related protein	nscaf2789:1345298..1346251 (+ strand)	20
sw22655	BGIBMGA004322	Unknown	nscaf2789:367741..369880 (+ strand)	20
sw05774	BGIBMGA004413	Unknown	nscaf2795:826650..827090 (- strand)	20
sw20409	BGIBMGA004315	P-element somatic inhibitor	nscaf2789:206396..220268 (+ strand)	20
sw07055	BGIBMGA014181	trifunctional enzyme beta subunit	nscaf481:295431..306243 (+ strand)	20
sw19349	BGIBMGA004303	polypeptide GalNAc transferase 5	nscaf2789:502760..504512 (- strand)	20
sw19731	BGIBMGA004272	sperm-specific sodium proton exchanger	nscaf2789:1357604..1373695 (- strand)	20
sw22433	BGIBMGA007208	microtubule-associated protein	nscaf2868:1034943..1057685 (+ strand)	21
sw21620	BGIBMGA001398	tumor necrosis factor induced protein	nscaf2136:6970831..6985431 (- strand)	21
sw13625	BGIBMGA001558	Isoleucyl-tRNA synthetase, cytoplasmic (Isoleucine--tRNA ligase)	nscaf2136:5272970..5277680 (+ strand)	21
sw10829	BGIBMGA007181	Xe7, isoform A	nscaf2868:100787..101440 (- strand)	21
sw19297	BGIBMGA002359	secretory carrier-associated membrane protein	nscaf2398:30360..47147 (- strand)	21
sw19739	BGIBMGA012399	sorbitol dehydrogenase	nscaf3041:1670173..1673669 (+ strand)	21
sw18474	BGIBMGA007185	Unknown	nscaf2868:29514..29999 (- strand)	21
sw18789	BGIBMGA007162	nucleolar RNA-associated protein long isoform	nscaf2868:603709..618012 (- strand)	21
sw16370	BGIBMGA012436	ring finger and KH domain containing 3	nscaf3044:35422..36575 (- strand)	21
sw16476	BGIBMGA001396	Protein tyrosine phosphatase-like protein ptplad1	nscaf2136:7119004..7123337 (- strand)	21
sw16449	BGIBMGA001575	microtubule binding protein	nscaf2136:6670837..6672138 (+ strand)	21
sw18275	BGIBMGA000236	acyl-coa dehydrogenase	nscaf1681:4709462..4719575 (- strand)	22
sw01628	BGIBMGA000288	TraB domain-containing protein	nscaf1681:3017438..3022274 (- strand)	22
sw18740	BGIBMGA000398	3-oxoacid CoA transferase 1	nscaf1681:1790476..1799407 (+ strand)	22
sw03969	BGIBMGA000373	CG10107	nscaf1681:812650..816423 (+ strand)	22
sw19748	BGIBMGA004720	cytochrome P450	nscaf2813:668122..675644 (+ strand)	22
sw21181	BGIBMGA000404	CG34365	nscaf1681:2219824..2232843 (+ strand)	22
sw14397	BGIBMGA000231	vacuolar ATP synthase 21 kDa proteolipid subunit	nscaf1681:5156909..5157526 (- strand)	22
sw03660	BGIBMGA000408	Calcium/calmodulin-dependent protein kinase type II alpha chain	nscaf1681:2358390..2359922 (+ strand)	22
sw21454	BGIBMGA009972	Unknown	nscaf2980:134480..135481 (- strand)	22
sw15864	BGIBMGA004690	cadmus	nscaf2813:370690..381709 (- strand)	22
sw11085	BGIBMGA010939	ionotropic receptor 40a	nscaf3008:538630..556654 (+ strand)	22
sw20343	BGIBMGA004717	cytochrome P450	nscaf2813:627877..635344 (+ strand)	22
sw22969	BGIBMGA011427	Unknown	nscaf3027:4988665..4990975 (- strand)	23
sw11016	BGIBMGA011521	asparagine synthetase	nscaf3027:608541..616427 (+ strand)	23
sw09480	BGIBMGA011542	Dicer-2	nscaf3027:1854319..1881311 (+ strand)	23
sw14460	BGIBMGA011310	PWWP domain containing 2	nscaf3026:707483..709421 (+ strand)	23
sw18345	BGIBMGA011248	zinc finger protein	nscaf3026:2986551..2993832 (- strand)	23
sw08986	BGIBMGA011572	jumonji domain containing 1B	nscaf3027:3562609..3570547 (+ strand)	23
sw09052	BGIBMGA011151	ankyrin repeat protein	nscaf3022:1001286..1009476 (+ strand)	23
sw08734	BGIBMGA011359	breast cancer type 2 susceptibility protein	nscaf3026:3031867..3043056 (+ strand)	23
sw14424	BGIBMGA011479	Cytosolic purine 5'-nucleotidase	nscaf3027:1246216..1261898 (- strand)	23
sw19084	BGIBMGA011163	endonuclease-reverse transcriptase	nscaf3022:1362619..1366122 (+ strand)	23
sw20344	BGIBMGA011321	Unknown	nscaf3026:1531207..1533846 (+ strand)	23
sw18565	BGIBMGA011162	Unknown	nscaf3022:1348835..1354852 (+ strand)	23
sw07119	BGIBMGA011088	non-receptor serine/threonine protein kinase	nscaf3015:4247001..4261365 (+ strand)	23
sw11944	BGIBMGA011485	glutamate receptor, ionotropic kainate	nscaf3027:1080825..1085879 (- strand)	23
sw08517	BGIBMGA011119	Unknown	nscaf3022:581784..623887 (- strand)	23
sw06810	BGIBMGA008146	insulin-related peptide binding protein	nscaf2891:917171..922889 (- strand)	24
sw06839	BGIBMGA009571	ankyrin repeat protein	nscaf2962:1020377..1021069 (- strand)	24
sw08733	BGIBMGA012145	glaikit	nscaf3035:1276820..1307142 (- strand)	24
sw17653	BGIBMGA009578	ATP-dependent RNA helicase	nscaf2962:782939..792970 (- strand)	24
sw10084	BGIBMGA012150	Unknown	nscaf3035:1118305..1120567 (- strand)	24
sw00670	BGIBMGA000074	fibrillarin protein	nscaf1108:2370811..2374956 (- strand)	24
sw15845	BGIBMGA008785	zinc finger protein 84	nscaf2916:472181..479294 (+ strand)	24
sw14007	BGIBMGA008169	Unknown	nscaf2891:498184..498837 (+ strand)	24
sw00531	BGIBMGA000134	map/microtubule affinity-regulating kinase 2,4	nscaf1108:1548816..1549378 (+ strand)	24
sw13646	BGIBMGA008149	Unknown	nscaf2891:756888..757628 (- strand)	24
sw11613	BGIBMGA000076	CG18490	nscaf1108:2305769..2312842 (- strand)	24
sw04215	BGIBMGA008121	NC2alpha	nscaf2891:2662222..2664415 (- strand)	24
sw16223	BGIBMGA013313	Cbl	nscaf3066:1997103..2009252 (+ strand)	24
sw02423	BGIBMGA008124	Serine/threonine-protein kinase Genghis Khan	nscaf2891:2575628..2593763 (- strand)	24
sw01303	BGIBMGA014405	CG30428	scaffold606:49376..58271 (+ strand)	24
sw19528	BGIBMGA008156	Unknown	nscaf2891:322853..327402 (- strand)	24
sw06618	BGIBMGA005114	zinc finger protein	nscaf2823:1277140..1283993 (+ strand)	25
sw15687	BGIBMGA004879	Unknown	nscaf2818:2842962..2868886 (+ strand)	25
sw22913	BGIBMGA000807	AMP deaminase 2	nscaf1705:832559..844195 (+ strand)	25
sw18905	BGIBMGA000806	AMP deaminase 2	nscaf1705:801648..822705 (+ strand)	25
sw22113	BGIBMGA004972	ETS-like protein pointed, isoform P1	nscaf2822:787480..797684 (+ strand)	25
sw12364	BGIBMGA000814	zinc finger protein	nscaf1705:1048602..1061615 (+ strand)	25
sw15535	BGIBMGA000753	serologically defined colon cancer antigen 1	nscaf1705:1208743..1223985 (- strand)	25
sw05452	BGIBMGA004950	C-1-tetrahydrofolate synthase, cytoplasmic	nscaf2822:285569..299145 (- strand)	25
sw11898	BGIBMGA002265	F-actin bundling protein	nscaf2330:1472260..1477701 (- strand)	26
sw13038	BGIBMGA002339	hsp70 binding protein	nscaf2330:3912487..3917101 (+ strand)	26
sw18485	BGIBMGA010747	G protein-coupled receptor kinase 2	nscaf3003:1906214..1924259 (- strand)	26
sw19639	BGIBMGA010756	CG1240	nscaf3003:928989..941206 (- strand)	26
sw17635	BGIBMGA000025	CG15589	nscaf1071:262711..273107 (- strand)	26
sw11899	BGIBMGA002264	F-actin bundling protein	nscaf2330:1482090..1486257 (- strand)	26
sw00114	BGIBMGA002331	Unknown	nscaf2330:3222183..3225891 (+ strand)	26
sw07461	BGIBMGA004590	Unknown	nscaf2800:1158281..1158685 (+ strand)	27
sw05066	BGIBMGA004553	Unknown	nscaf2800:1499396..1503429 (- strand)	27
sw21850	BGIBMGA005736	Fibrillin	nscaf2836:317250..336060 (+ strand)	27
sw02354	BGIBMGA004568	Round spermatid basic protein 1-like protein	nscaf2800:668960..685042 (- strand)	27
sw07712	BGIBMGA013383	trypsin	nscaf3072:1893852..1900315 (- strand)	27
sw22759	BGIBMGA004610	Unknown	nscaf2800:2809389..2809854 (+ strand)	27
sw21444	BGIBMGA013805	Unknown	nscaf3098:2269249..2269620 (- strand)	28
sw05614	BGIBMGA013995	glycosyl hydrolase, family 31/fibronectin type III domain protein	nscaf3099:3081904..3085134 (+ strand)	28
sw18843	BGIBMGA013889	UBX domain-containing protein 1	nscaf3099:3913225..3921238 (- strand)	28
sw16218	BGIBMGA013976	homer	nscaf3099:1866761..1874986 (+ strand)	28
sw12505	BGIBMGA014011	laccase 1	nscaf3099:4031885..4041992 (+ strand)	28
sw21624	BGIBMGA014553	Unknown	scaffold804:6202..9309 (- strand)	Unknown
sw00306	BGIBMGA014211	transketolase	nscaf716:33115..41158 (+ strand)	Unknown
sw06300	BGIBMGA007242	Membrane-bound O-acyltransferase domain-containing protein 2	nscaf2874:147900..154976 (+ strand)	Unknown
sw21881	BGIBMGA014064	RNA-binding protein PNO1	nscaf3129:57637..60653 (+ strand)	Unknown
sw18326	BGIBMGA004264	transposase	nscaf2782:117712..118429 (+ strand)	Unknown
sw20006	BGIBMGA010701	sideroflexin	nscaf3002:269505..281098 (+ strand)	Unknown
sw22926	BGIBMGA007230	elongation factor 1 alpha	nscaf2874:174089..183512 (- strand)	Unknown
sw14478	BGIBMGA002352	euralized	nscaf2366:120..3674 (+ strand)	Unknown
sw08567	BGIBMGA009558	Unknown	nscaf2959:100571..124997 (+ strand)	Unknown
sw19984	BGIBMGA014321	Unknown	scaffold1412:957..3568 (+ strand)	Unknown
sw10609	BGIBMGA000204	transcriptional co-repressor Sin3A	nscaf1485:10134..38855 (- strand)	Unknown
sw07347	BGIBMGA014534	TRAS3	scaffold776:2757..6851 (+ strand)	Unknown
sw15542	BGIBMGA010685	snRNA-activating protein complex subunit 4	nscaf3002:304513..306870 (- strand)	Unknown
