# Supplementary material for: Genome-Wide Identification of Polycomb Target Genes Reveals a Functional Association of Pho with Scm in Bombyx mori
Source: PLoS One. 2012 Apr 2;7(4):e34330. doi: 10.1371/journal.pone.0034330 (PMC3317521; doi:10.1371/journal.pone.0034330)
Supplement: Table S4 — List of primers used in this study. (XLS) [file pone.0034330.s009.xls]

## Sheet: Sheet1
Supplemental Table 4
Gene	Sense (5' to 3')	Antisense (5' to 3')
For cDNA clone
BmPC	CACAAGATGGAGCTAGGCGACAGCGTGTTC	CCGCTCGAGTTATGTGGCGTCGAGCGGTCG
BmPH	GATTTTGGATGCAGAGCGTATCGT	CCGCTCGAGTTAGTCGTGATCGTGTAAGT
BmSCE	TCTTCAACAGAGCCTTCGCAAAATAAAACA	CCGCTCGAGCTAGGTTTTCTTCCAGGAGTA
BmESC	AATTTTTCTGAAAATGAAGCTGATGACACT	TTTGCGGCCGCTCAGTTGCTGGCGGAGACCCG
BmPHO	AATCAAGAGATTATGTGTGAAGTGGAAATT	CCGCTCGAGTCACTCGTGCGTGTAGAACAC
BmSCM	TCGAATAATACTGTCGGCTCGTCGGGGCCA	TTTGCGGCCGCTTAGGTGCTGTAATGTCTATG
For RT-PCR
BmSCE	CACAGAACAGACCTCAAAGA	AAGTGAGACGCATCGCTAGG
BmESC	GACACGATGCTTCCGCTCCTAG	CTTCCAGCAGATTATAGCGT
BmPHO	ATAGCATGTCCACACAAAGG	GCGTTAGTATGTGCGACTTC
BmSCM	CCAACCTTTTGACTGGACTGAATACATG	CACTGACCAGGTGGCTGCAAAGGATGAC
BmGAPDH	GGCCGCATTGGCCGTTTGGTGCTCCG	GTGGGGCAAGACAGTTTGTGGTGCAAGAAG
For RNAi
dsEGFP	ATTTGCACTACTGGAAAACTACCTG	CAGTTACAAACTCAAGAAGGACCAT
dsLUC	GAAGCGACCAACGCCTTGATTGACAAGGAT	TTACAATTTGGACTTTCCGC
dsSCE	CACAGAACAGACCTCAAAGA	AAGTGAGACGCATCGCTAGG
dsESC	GCAGACGTGCATCAAACACT	CTTCCAGCAGATTATAGCGT
BmPHO	ATAGCATGTCCACACAAAGG	GCGTTAGTATGTGCGACTTC
BmSCM	AGTTGGCCTATGTTTTTGCT	GCTCTTGTCAATCTTTGAGG
T7	AGCTACGTAATACGACTCACTATAGG	-
For deletion assay
BmPHO (1-230)	AATCAAGAGATTATGTGTGAAGTGGAAATT	CCGCTCGAGTTATGTTCTATCTGAAGTTTCG
BmPHO (127-230)	GGGTTAATGGACGGTATGAGCGCGACCAGG	CCGCTCGAGTTATGTTCTATCTGAAGTTTCG
BmPHO (127-388)	GGGTTAATGGACGGTATGAGCGCGACCAGG	CCGCTCGAGTCACTCGTGCGTGTAGAACAC
BmPHO (231-388)	ATAGCATGTCCACACAAAGGCTGCA	CCGCTCGAGTCACTCGTGCGTGTAGAACAC
For microarray assay
BGIBMGA004277	CATGATAGACGGTGAGTGGGAGAGCTCGGA	CTCCTCTTTGAAGTACTTCTCGATGGCGTC
BGIBMGA008146	ACTGGCTCGCAATTAGAGCTGGAATGTCTG	TACTTGCTTGGCTTGACCGGGTAAATGAAG
BGIBMGA003014	ACGACGGTACATACTACCAACGAAGTGAAT	TCATTCGGGTATATCGCTAAGCTTAATACC
BGIBMGA007807	TCAGAGCCTGGTCCATTGAAAAAATGGTGG	TCACATTCCAAATATAGCTCCACCAAGATG
BGIBMGA003719	CGAAGCCTTACTTTTGTTTTGTTAGCCGCG	TCAGTGCCTGAGAACATTCAGATTATCTCC
BGIBMGA001865	GTGTTCTCGTCGTCATGCACAGTCTAC	TCTTTAGCCAGTGAGGTGTCCGCCCACATG
BGIBMGA006839	TGACTGTCCCACCTACTCGCAGCCTACTCT	CGCGAGTGCATTCTTTCCACTAGCTCTATG
BGIBMGA005353	TCCTGGGATGAACGGACCTCTTGAAG	GTAGCACCAAATCCATAGCAGCTCGA
BGIBMGA002635	TTCACGGTACAACAGTTTTGTGGCAGCGCT	AGCATCATCACCATGAAGACGAGTCCAAGA
BGIBMGA000236	GTAAGGTACCGGCAGCAAATTTATTAGGAC	CATTCTCCTCACTTCTGAAGTTCCTGCACC
BGIBMGA011631	GCTCACAGGAAGGTAGACAAGAAGATGCAG	ATAGTGACCCTTAACTGCCTCAACACCCTC
BGIBMGA011902	TATTGGAGGAGAGCGAAACTGACTCTGCCT	CCAATGAGAATTCGCAGTGGAAGACCAGGA
BGIBMGA008688	GACGACAAGGCATCCGAAGTTTGTTCGAAG	AATTCGACGTTAGGATCTAAGCCTCGCTTC
BGIBMGA003897	TGTGTATCCAGACGGTTATTTGGAAGCCGA	GCTAAGTTCTGTCTGCAGCACGGACAAATC
BGIBMGA008402	GAGAGCAAGTCTAGCTATGATGAAGGGTTC	CCTGCATCATATGGATTGTTTGAAGGTATC
